# Supplementary material for: Synthesis, Structure and Supramolecular Properties of a Novel C3 Cryptand with Pyridine Units in the Bridges
Source: Molecules. 2020 Aug 20;25(17):3789. doi: 10.3390/molecules25173789 (PMC7504419; doi:10.3390/molecules25173789)
Supplement: Supplementary file 1 [file molecules-25-03789-s001.zip]

Archive with 2 entries (2 files):
- Supplementary information.docx
- 046alb_0m_a_sq-checkcif.pdf
